# Supplementary material for: Nucleotide Excision Repair Pathway Activity Is Inhibited by Airborne Particulate Matter (PM10) through XPA Deregulation in Lung Epithelial Cells
Source: Int J Mol Sci. 2022 Feb 17;23(4):2224. doi: 10.3390/ijms23042224 (PMC8878008; doi:10.3390/ijms23042224)
Supplement: Supplementary file 1 [file ijms-23-02224-s001.zip]

Archive with 1 entries (1 files):
- ijms-1582382-Supplementary.pdf
